# Supplementary material for: A Novel Four-Gene Prognostic Signature for Prediction of Survival in Patients with Soft Tissue Sarcoma
Source: Cancers (Basel). 2021 Nov 21;13(22):5837. doi: 10.3390/cancers13225837 (PMC8616347; doi:10.3390/cancers13225837)
Supplement: Supplementary file 1 [file cancers-13-05837-s001.zip]

Archive with 4 entries (3 files):
- cancers-1442615-supplementary/
- cancers-1442615-supplementary/Supplementary figure s1-s8.pdf
- cancers-1442615-supplementary/Supplementary Table S1.xlsx
- cancers-1442615-supplementary/Supplementary Table S2.xlsx
