# Supplementary material for: A Novel Four-Gene Prognostic Signature for Prediction of Survival in Patients with Soft Tissue Sarcoma
Source: Cancers (Basel). 2021 Nov 21;13(22):5837. doi: 10.3390/cancers13225837 (PMC8616347; doi:10.3390/cancers13225837)
Supplement: Supplementary file 1 [file cancers-13-05837-s001.zip › cancers-1442615-supplementary/Supplementary Table S1.xlsx]

## Sheet: Sheet1
Clinical characteristics of 189 STS patients
sample	OS status	OS days	age at diagnosis	gender	histology	tumor site	FNCLCC grade	radiation therapy	pharmaceutical therapy	pathologic tumor size (cm)	RFS status	RFS days
TCGA-3B-A9HL	Dead	599	67	MALE	dedifferentiated liposarcoma	Retroperitoneum	2	NO	YES	18	Relapse	229
TCGA-3B-A9HO	Alive	959	75	MALE	dedifferentiated liposarcoma	Retroperitoneum	2	NO	NO	25	Relapse	595
TCGA-3B-A9HP	Dead	1627	57	FEMALE	leiomyosarcoma	Retroperitoneum	2	YES	YES	11.5	Relapse	517
TCGA-3B-A9HR	Dead	2694	38	FEMALE	leiomyosarcoma	Upper/Lower Extremity	2	YES	NO	8	Relapse	496
TCGA-3B-A9HS	Dead	1366	60	MALE	dedifferentiated liposarcoma	Retroperitoneum	2	YES	YES	30	Relapse	139
TCGA-3B-A9HT	Alive	1665	53	MALE	leiomyosarcoma	Other	2	YES	YES	4	Relapse	670
TCGA-3B-A9HV	Dead	437	48	FEMALE	leiomyosarcoma	Uterus	3	NO	YES	14.9	Relapse	41
TCGA-3B-A9HX	Alive	1303	70	FEMALE	leiomyosarcoma	Retroperitoneum	3	NO	NO	4	Non-Relapse	1303
TCGA-3B-A9HZ	Alive	1170	66	MALE	leiomyosarcoma	Chest	2	YES	YES	9.5	Relapse	309
TCGA-3B-A9I0	Alive	1096	33	MALE	leiomyosarcoma	Retroperitoneum	2	NO	YES	18	Relapse	503
TCGA-3B-A9I1	Dead	567	56	FEMALE	leiomyosarcoma	Uterus	2	NO	YES	18	Relapse	192
TCGA-3B-A9I3	Alive	808	62	MALE	leiomyosarcoma	Retroperitoneum	1	NO	NO	9	Relapse	87
TCGA-DX-A1KU	Dead	427	82	MALE	dedifferentiated liposarcoma	Retroperitoneum	2	NO	NO	33	Relapse	94
TCGA-DX-A1KW	Dead	995	67	MALE	dedifferentiated liposarcoma	Retroperitoneum	2	NO	NO	24.5	Relapse	995
TCGA-DX-A1KX	Alive	2087	67	FEMALE	undifferentiated pleomorphic sarcoma	Other	2	NO	NO	12.6	Non-Relapse	2087
TCGA-DX-A1KY	Dead	391	66	MALE	dedifferentiated liposarcoma	Retroperitoneum	2	NO	NO	39.5	Relapse	205
TCGA-DX-A1KZ	Alive	1372	66	MALE	dedifferentiated liposarcoma	Retroperitoneum	2	NO	NO	30	Relapse	1294
TCGA-DX-A1L0	Dead	564	58	MALE	dedifferentiated liposarcoma	Retroperitoneum	2	NO	NO	27	Relapse	564
TCGA-DX-A1L1	Dead	1649	60	MALE	dedifferentiated liposarcoma	Retroperitoneum	2	NO	NO	8.5	Relapse	1649
TCGA-DX-A1L3	Dead	1020	60	FEMALE	dedifferentiated liposarcoma	Retroperitoneum	2	NO	NO	20	Relapse	437
TCGA-DX-A1L4	Alive	2036	60	MALE	dedifferentiated liposarcoma	Retroperitoneum	2	NO	NO	19.5	Relapse	340
TCGA-DX-A23R	Alive	2271	55	FEMALE	dedifferentiated liposarcoma	Retroperitoneum	2	NO	NO	21	Non-Relapse	2271
TCGA-DX-A23T	Dead	160	40	FEMALE	dedifferentiated liposarcoma	Retroperitoneum	2	NO	NO	30	Relapse	104
TCGA-DX-A23V	Dead	2034	57	FEMALE	dedifferentiated liposarcoma	Retroperitoneum	2	NO	NO	13	Relapse	2034
TCGA-DX-A23Y	Dead	191	80	MALE	dedifferentiated liposarcoma	Retroperitoneum	3	NO	NO	20	Relapse	172
TCGA-DX-A240	Alive	1834	51	MALE	dedifferentiated liposarcoma	Other	2	NO	NO	13.5	Non-Relapse	1834
TCGA-DX-A2IZ	Alive	261	60	MALE	dedifferentiated liposarcoma	Retroperitoneum	3	NO	NO	29	Non-Relapse	261
TCGA-DX-A2J0	Dead	295	61	MALE	dedifferentiated liposarcoma	Retroperitoneum	2	NO	NO	25	Relapse	213
TCGA-DX-A2J1	Alive	2901	53	MALE	dedifferentiated liposarcoma	Retroperitoneum	2	NO	NO	31	Non-Relapse	2901
TCGA-DX-A2J4	Alive	2408	60	MALE	dedifferentiated liposarcoma	Retroperitoneum	2	NO	NO	22	Non-Relapse	2408
TCGA-DX-A3LS	Dead	275	78	FEMALE	dedifferentiated liposarcoma	Retroperitoneum	3	NO	NO	13.2	Relapse	114
TCGA-DX-A3LT	Alive	1492	62	MALE	dedifferentiated liposarcoma	Upper/Lower Extremity	2	YES	NO	20	Relapse	568
TCGA-DX-A3LU	Alive	2641	60	MALE	dedifferentiated liposarcoma	Retroperitoneum	2	YES	NO	19	Relapse	290
TCGA-DX-A3LW	Alive	4150	43	MALE	dedifferentiated liposarcoma	Retroperitoneum	2	NO	NO	17	Relapse	1125
TCGA-DX-A3LY	Alive	1017	66	MALE	dedifferentiated liposarcoma	Retroperitoneum	2	NO	NO	18.2	Non-Relapse	1017
TCGA-DX-A3M1	Alive	1359	79	MALE	dedifferentiated liposarcoma	Retroperitoneum	2	NO	NO	17	Relapse	1212
TCGA-DX-A3M2	Alive	1055	59	MALE	undifferentiated pleomorphic sarcoma	Retroperitoneum	2	NO	NO	10	Non-Relapse	1055
TCGA-DX-A3U5	Alive	969	52	MALE	dedifferentiated liposarcoma	Retroperitoneum	2	NO	NO	10.6	Non-Relapse	969
TCGA-DX-A3U6	Dead	1088	63	FEMALE	dedifferentiated liposarcoma	Retroperitoneum	2	NO	NO	8.5	Relapse	160
TCGA-DX-A3U7	Dead	1552	67	MALE	leiomyosarcoma	Upper/Lower Extremity	2	NO	NO	9.2	Relapse	349
TCGA-DX-A3U8	Dead	138	43	MALE	undifferentiated pleomorphic sarcoma	Other	2	NO	NO	4.5	Relapse	128
TCGA-DX-A3U9	Dead	456	84	MALE	leiomyosarcoma	Other	2	NO	NO	6.4	Relapse	203
TCGA-DX-A3UA	Dead	325	47	FEMALE	leiomyosarcoma	Upper/Lower Extremity	2	NO	NO	4.5	Relapse	325
TCGA-DX-A3UB	Alive	2247	54	MALE	leiomyosarcoma	Retroperitoneum	1	NO	NO	2.7	Non-Relapse	2247
TCGA-DX-A3UC	Alive	2085	37	FEMALE	leiomyosarcoma	Retroperitoneum	2	NO	NO	7	Relapse	176
TCGA-DX-A3UD	Alive	1534	56	MALE	leiomyosarcoma	Retroperitoneum	2	NO	NO	8.5	Relapse	603
TCGA-DX-A3UE	Dead	1061	66	FEMALE	leiomyosarcoma	Superficial Trunk	2	YES	NO	6.6	Relapse	224
TCGA-DX-A3UF	Dead	2599	65	FEMALE	leiomyosarcoma	Retroperitoneum	2	NO	YES	3.7	Relapse	964
TCGA-DX-A48J	Dead	296	44	MALE	leiomyosarcoma	Retroperitoneum	2	NO	NO	22	Relapse	97
TCGA-DX-A48K	Alive	1399	65	MALE	leiomyosarcoma	Upper/Lower Extremity	2	NO	NO	4.1	Non-Relapse	1399
TCGA-DX-A48L	Dead	738	49	FEMALE	leiomyosarcoma	Upper/Lower Extremity	1	YES	NO	6.3	Relapse	316
TCGA-DX-A48N	Alive	1073	47	MALE	dedifferentiated liposarcoma	Retroperitoneum	2	NO	NO	13	Non-Relapse	1073
TCGA-DX-A48O	Alive	1605	63	FEMALE	leiomyosarcoma	Retroperitoneum	2	NO	NO	17	Non-Relapse	1605
TCGA-DX-A48P	Alive	1400	54	FEMALE	leiomyosarcoma	Retroperitoneum	1	NO	NO	4.2	Non-Relapse	1400
TCGA-DX-A48R	Alive	805	41	MALE	leiomyosarcoma	Retroperitoneum	1	NO	NO	18	Relapse	315
TCGA-DX-A48U	Alive	3310	57	MALE	leiomyosarcoma	Retroperitoneum	2	NO	NO	30	Non-Relapse	3310
TCGA-DX-A6B7	Alive	1143	55	MALE	leiomyosarcoma	Retroperitoneum	2	NO	YES	11.5	Non-Relapse	1143
TCGA-DX-A6B9	Alive	1138	45	FEMALE	leiomyosarcoma	Retroperitoneum	1	NO	NO	15	Non-Relapse	1138
TCGA-DX-A6BA	Alive	2515	53	FEMALE	leiomyosarcoma	Other	3	NO	NO	28	Relapse	408
TCGA-DX-A6BB	Alive	1105	74	MALE	leiomyosarcoma	Other	2	NO	NO	19	Non-Relapse	1105
TCGA-DX-A6BE	Alive	881	77	MALE	dedifferentiated liposarcoma	Retroperitoneum	2	NO	NO	21	Non-Relapse	881
TCGA-DX-A6BF	Alive	972	82	FEMALE	dedifferentiated liposarcoma	Retroperitoneum	3	NO	NO	38.3	Relapse	947
TCGA-DX-A6BG	Alive	1121	51	MALE	dedifferentiated liposarcoma	Retroperitoneum	2	NO	NO	10.8	Relapse	149
TCGA-DX-A6BH	Alive	821	34	MALE	dedifferentiated liposarcoma	Other	2	NO	NO	8	Relapse	232
TCGA-DX-A6YQ	Dead	93	86	FEMALE	myxofibrosarcoma	Upper/Lower Extremity	3	NO	NO	14.5	Relapse	93
TCGA-DX-A6YR	Alive	1247	75	MALE	myxofibrosarcoma	Chest	2	YES	NO	6	Non-Relapse	1247
TCGA-DX-A6YU	Alive	1045	50	FEMALE	myxofibrosarcoma	Chest	3	NO	NO	5.5	Non-Relapse	1045
TCGA-DX-A6YX	Dead	513	68	FEMALE	myxofibrosarcoma	Upper/Lower Extremity	3	YES	NO	9.5	Relapse	200
TCGA-DX-A6Z0	Dead	1953	78	FEMALE	myxofibrosarcoma	Upper/Lower Extremity	3	YES	NO	4.4	Relapse	1953
TCGA-DX-A6Z2	Alive	3079	82	FEMALE	leiomyosarcoma	Retroperitoneum	2	NO	NO	7.2	Relapse	2659
TCGA-DX-A7EF	Dead	648	88	FEMALE	undifferentiated pleomorphic sarcoma	Upper/Lower Extremity	3	YES	NO	12	Relapse	294
TCGA-DX-A7EI	Dead	1049	78	FEMALE	dedifferentiated liposarcoma	Retroperitoneum	2	NO	YES	6	Relapse	828
TCGA-DX-A7EL	Alive	2291	56	FEMALE	leiomyosarcoma	Retroperitoneum	2	NO	NO	7	Relapse	2249
TCGA-DX-A7EM	Alive	1892	61	MALE	leiomyosarcoma	Retroperitoneum	2	NO	NO	4	Non-Relapse	1892
TCGA-DX-A7EN	Alive	923	53	FEMALE	leiomyosarcoma	Retroperitoneum	3	NO	YES	8	Relapse	352
TCGA-DX-A7EO	Alive	4627	20	FEMALE	synovial sarcoma	Superficial Trunk	3	YES	NO	7.1	Non-Relapse	4627
TCGA-DX-A7EQ	Dead	897	72	MALE	synovial sarcoma	Upper/Lower Extremity	3	YES	YES	4.2	Relapse	251
TCGA-DX-A7ER	Dead	1466	69	MALE	synovial sarcoma	Chest	2	NO	NO	20	Relapse	1466
TCGA-DX-A7ES	Alive	610	50	FEMALE	dedifferentiated liposarcoma	Retroperitoneum	2	NO	NO	22	Non-Relapse	610
TCGA-DX-A7ET	Alive	463	71	MALE	undifferentiated pleomorphic sarcoma	Superficial Trunk	3	NO	NO	6.4	Non-Relapse	463
TCGA-DX-A8BH	Dead	439	86	MALE	myxofibrosarcoma	Superficial Trunk	2	NO	NO	9.7	Relapse	272
TCGA-DX-A8BJ	Dead	284	76	MALE	undifferentiated pleomorphic sarcoma	Chest	2	YES	NO	8.8	Relapse	284
TCGA-DX-A8BK	Alive	1885	61	FEMALE	undifferentiated pleomorphic sarcoma	Upper/Lower Extremity	2	YES	NO	12.9	Non-Relapse	1885
TCGA-DX-A8BL	Alive	1373	59	MALE	myxofibrosarcoma	Upper/Lower Extremity	2	NO	NO	5.6	Non-Relapse	1373
TCGA-DX-A8BM	Alive	1456	60	MALE	undifferentiated pleomorphic sarcoma	Upper/Lower Extremity	3	YES	NO	13.5	Non-Relapse	1456
TCGA-DX-A8BN	Alive	1161	78	FEMALE	undifferentiated pleomorphic sarcoma	Upper/Lower Extremity	3	YES	NO	10.9	Non-Relapse	1161
TCGA-DX-A8BO	Alive	1240	67	FEMALE	undifferentiated pleomorphic sarcoma	Upper/Lower Extremity	3	NO	NO	9	Relapse	333
TCGA-DX-A8BR	Alive	4573	63	FEMALE	myxofibrosarcoma	Upper/Lower Extremity	2	YES	NO	7	Non-Relapse	4573
TCGA-DX-A8BT	Alive	1230	63	FEMALE	undifferentiated pleomorphic sarcoma	Upper/Lower Extremity	3	YES	NO	9.5	Relapse	668
TCGA-DX-A8BU	Dead	1116	58	MALE	undifferentiated pleomorphic sarcoma	Upper/Lower Extremity	3	YES	YES	12.4	Relapse	107
TCGA-DX-A8BV	Dead	1845	57	MALE	myxofibrosarcoma	Retroperitoneum	3	YES	YES	14.5	Relapse	357
TCGA-DX-A8BX	Dead	591	52	MALE	undifferentiated pleomorphic sarcoma	Retroperitoneum	3	NO	NO	27.5	Relapse	591
TCGA-DX-A8BZ	Dead	200	78	FEMALE	undifferentiated pleomorphic sarcoma	Superficial Trunk	3	NO	NO	8	Relapse	90
TCGA-DX-AB2E	Alive	541	60	MALE	myxofibrosarcoma	Upper/Lower Extremity	3	NO	NO	12.5	Relapse	132
TCGA-DX-AB2F	Alive	365	76	FEMALE	dedifferentiated liposarcoma	Retroperitoneum	2	NO	NO	27	Non-Relapse	365
TCGA-DX-AB2G	Alive	478	36	MALE	dedifferentiated liposarcoma	Retroperitoneum	2	NO	NO	36	Non-Relapse	478
TCGA-DX-AB2H	Alive	482	80	FEMALE	dedifferentiated liposarcoma	Retroperitoneum	3	NO	NO	15.1	Non-Relapse	482
TCGA-DX-AB2O	Alive	2619	78	FEMALE	undifferentiated pleomorphic sarcoma	Upper/Lower Extremity	3	NO	NO	7.5	Non-Relapse	2619
TCGA-DX-AB2P	Dead	367	79	MALE	undifferentiated pleomorphic sarcoma	Upper/Lower Extremity	3	YES	NO	14	Relapse	161
TCGA-DX-AB2Q	Alive	2030	65	FEMALE	undifferentiated pleomorphic sarcoma	Upper/Lower Extremity	3	YES	NO	9	Relapse	490
TCGA-DX-AB2S	Alive	280	53	FEMALE	dedifferentiated liposarcoma	Superficial Trunk	1	YES	NO	7.9	Non-Relapse	280
TCGA-DX-AB2T	Alive	2369	54	FEMALE	myxofibrosarcoma	Upper/Lower Extremity	3	NO	NO	15	Relapse	784
TCGA-DX-AB2V	Alive	3241	81	MALE	myxofibrosarcoma	Superficial Trunk	3	YES	NO	6.3	Non-Relapse	3241
TCGA-DX-AB2W	Alive	3238	62	FEMALE	undifferentiated pleomorphic sarcoma	Upper/Lower Extremity	3	YES	NO	7	Non-Relapse	3238
TCGA-DX-AB2X	Dead	404	73	FEMALE	myxofibrosarcoma	Upper/Lower Extremity	3	NO	NO	8	Relapse	111
TCGA-DX-AB2Z	Alive	1533	87	FEMALE	undifferentiated pleomorphic sarcoma	Upper/Lower Extremity	2	NO	NO	6.3	Non-Relapse	1533
TCGA-DX-AB32	Alive	3102	51	MALE	undifferentiated pleomorphic sarcoma	Chest	3	YES	NO	5.4	Non-Relapse	3102
TCGA-DX-AB35	Alive	928	65	MALE	dedifferentiated liposarcoma	Retroperitoneum	2	NO	NO	18.5	Relapse	284
TCGA-DX-AB36	Dead	1825	86	MALE	dedifferentiated liposarcoma	Chest	2	NO	NO	8.1	Relapse	1825
TCGA-DX-AB37	Dead	2575	73	FEMALE	dedifferentiated liposarcoma	Upper/Lower Extremity	3	NO	NO	17	Relapse	2575
TCGA-DX-AB3A	Dead	978	80	MALE	dedifferentiated liposarcoma	Retroperitoneum	3	NO	NO	1.2	Relapse	533
TCGA-DX-AB3B	Alive	1548	28	FEMALE	synovial sarcoma	Upper/Lower Extremity	2	NO	YES	10.5	Non-Relapse	1548
TCGA-DX-AB3C	Alive	2169	27	MALE	synovial sarcoma	Upper/Lower Extremity	3	YES	YES	7.1	Relapse	567
TCGA-FX-A2QS	Alive	1495	61	FEMALE	dedifferentiated liposarcoma	Retroperitoneum	3	NO	NO	11.5	Non-Relapse	1495
TCGA-FX-A3NK	Alive	505	53	MALE	dedifferentiated liposarcoma	Retroperitoneum	2	NO	NO	8.5	Non-Relapse	505
TCGA-FX-A3RE	Alive	660	65	FEMALE	leiomyosarcoma	Uterus	2	NO	YES	20	Non-Relapse	660
TCGA-FX-A3TO	Alive	618	87	MALE	undifferentiated pleomorphic sarcoma	Retroperitoneum	2	NO	NO	13.7	Non-Relapse	618
TCGA-FX-A48G	Dead	605	56	FEMALE	leiomyosarcoma	Uterus	2	NO	YES	13	Relapse	168
TCGA-FX-A76Y	Alive	471	49	FEMALE	leiomyosarcoma	Uterus	2	NO	NO	10	Non-Relapse	471
TCGA-FX-A8OO	Dead	245	31	FEMALE	synovial sarcoma	Chest	3	NO	YES	15.2	Relapse	245
TCGA-HB-A2OT	Alive	2057	78	FEMALE	undifferentiated pleomorphic sarcoma	Upper/Lower Extremity	3	YES	NO	3.5	Non-Relapse	2057
TCGA-HB-A3L4	Dead	1061	46	FEMALE	leiomyosarcoma	Uterus	3	NO	YES	18	Relapse	326
TCGA-HB-A3YV	Dead	139	75	MALE	dedifferentiated liposarcoma	Retroperitoneum	3	YES	NO	14	Relapse	139
TCGA-HB-A43Z	Alive	1126	58	FEMALE	leiomyosarcoma	Uterus	3	YES	YES	10	Relapse	894
TCGA-HB-A5W3	Dead	384	58	FEMALE	leiomyosarcoma	Retroperitoneum	1	NO	YES	26	Relapse	384
TCGA-HS-A5N7	Alive	1013	67	FEMALE	leiomyosarcoma	Retroperitoneum	2	YES	NO	9.2	Non-Relapse	1013
TCGA-HS-A5N8	Dead	22	69	FEMALE	leiomyosarcoma	Uterus	2	NO	NO	10	Relapse	22
TCGA-IE-A3OV	Dead	2448	42	MALE	leiomyosarcoma	Upper/Lower Extremity	2	NO	YES	10.5	Relapse	1371
TCGA-IE-A4EH	Alive	819	35	FEMALE	leiomyosarcoma	Uterus	2	NO	YES	4.9	Non-Relapse	819
TCGA-IE-A4EI	Alive	594	67	FEMALE	leiomyosarcoma	Upper/Lower Extremity	2	NO	NO	6.5	Non-Relapse	594
TCGA-IE-A6BZ	Alive	605	65	FEMALE	myxofibrosarcoma	Superficial Trunk	3	NO	YES	19	Non-Relapse	605
TCGA-IF-A4AJ	Dead	767	80	MALE	leiomyosarcoma	Upper/Lower Extremity	2	NO	NO	10	Relapse	560
TCGA-IS-A3K7	Alive	5204	63	FEMALE	leiomyosarcoma	Uterus	2	NO	NO	10	Relapse	119
TCGA-IW-A3M4	Alive	2615	48	FEMALE	leiomyosarcoma	Uterus	2	NO	YES	9	Relapse	2207
TCGA-IW-A3M6	Alive	688	59	FEMALE	leiomyosarcoma	Uterus	2	NO	YES	13.5	Non-Relapse	688
TCGA-JV-A5VE	Alive	499	60	FEMALE	leiomyosarcoma	Other	2	NO	YES	20	Non-Relapse	499
TCGA-JV-A75J	Dead	119	43	FEMALE	leiomyosarcoma	Uterus	3	NO	YES	18	Relapse	119
TCGA-K1-A42W	Alive	1891	65	FEMALE	leiomyosarcoma	Retroperitoneum	2	NO	NO	3.5	Relapse	826
TCGA-K1-A42X	Alive	3765	62	FEMALE	leiomyosarcoma	Uterus	2	NO	YES	7	Relapse	2036
TCGA-KD-A5QS	Dead	1941	55	FEMALE	leiomyosarcoma	Uterus	3	NO	YES	11	Relapse	351
TCGA-KD-A5QU	Dead	1073	41	FEMALE	leiomyosarcoma	Uterus	3	NO	YES	9	Relapse	1060
TCGA-KF-A41W	Alive	356	71	FEMALE	leiomyosarcoma	Uterus	2	NO	YES	8.5	Non-Relapse	356
TCGA-LI-A9QH	Dead	540	72	FEMALE	undifferentiated pleomorphic sarcoma	Upper/Lower Extremity	3	YES	NO	18.8	Relapse	426
TCGA-MB-A5Y8	Alive	773	60	FEMALE	undifferentiated pleomorphic sarcoma	Upper/Lower Extremity	2	YES	YES	12.8	Non-Relapse	773
TCGA-MB-A5Y9	Alive	252	90	MALE	undifferentiated pleomorphic sarcoma	Upper/Lower Extremity	3	NO	NO	12	Non-Relapse	252
TCGA-MB-A5YA	Alive	15	63	MALE	undifferentiated pleomorphic sarcoma	Retroperitoneum	2	NO	NO	8.5	Non-Relapse	15
TCGA-MB-A8JK	Alive	661	49	MALE	undifferentiated pleomorphic sarcoma	Upper/Lower Extremity	3	YES	NO	3.9	Non-Relapse	661
TCGA-MJ-A68H	Alive	456	57	FEMALE	leiomyosarcoma	Other	2	NO	NO	5	Non-Relapse	456
TCGA-MJ-A68J	Alive	547	55	FEMALE	myxofibrosarcoma	Upper/Lower Extremity	1	YES	NO	5.1	Relapse	268
TCGA-MJ-A850	Alive	681	28	MALE	synovial sarcoma	Other	3	YES	NO	5	Non-Relapse	681
TCGA-PC-A5DK	Alive	3740	63	MALE	leiomyosarcoma	Retroperitoneum	1	NO	NO	10	Non-Relapse	3740
TCGA-PC-A5DL	Dead	1142	67	MALE	leiomyosarcoma	Retroperitoneum	2	NO	NO	11	Relapse	1142
TCGA-PC-A5DN	Dead	1175	77	FEMALE	dedifferentiated liposarcoma	Retroperitoneum	2	NO	NO	20	Relapse	1175
TCGA-PC-A5DO	Dead	2464	59	FEMALE	leiomyosarcoma	Retroperitoneum	2	NO	NO	6	Relapse	2464
TCGA-QC-A6FX	Alive	637	68	MALE	undifferentiated pleomorphic sarcoma	Superficial Trunk	3	YES	NO	5	Non-Relapse	637
TCGA-QQ-A5V9	Dead	1424	76	MALE	undifferentiated pleomorphic sarcoma	Retroperitoneum	2	NO	NO	17	Relapse	405
TCGA-QQ-A5VB	Dead	1478	53	FEMALE	leiomyosarcoma	Upper/Lower Extremity	2	NO	YES	13.2	Relapse	1476
TCGA-QQ-A5VC	Alive	1092	63	FEMALE	leiomyosarcoma	Upper/Lower Extremity	3	NO	NO	3.5	Non-Relapse	1092
TCGA-RN-A68Q	Alive	22	62	FEMALE	Malignant peripheral nerve sheath tumor	Other	2	NO	NO	1.5	Non-Relapse	22
TCGA-SG-A6Z4	Alive	576	47	MALE	undifferentiated pleomorphic sarcoma	Upper/Lower Extremity	3	YES	YES	11	Relapse	105
TCGA-SG-A6Z7	Dead	118	44	FEMALE	dedifferentiated liposarcoma	Retroperitoneum	3	NO	NO	30	Relapse	118
TCGA-SG-A849	Alive	533	78	MALE	undifferentiated pleomorphic sarcoma	Upper/Lower Extremity	3	YES	NO	2.7	Non-Relapse	533
TCGA-SI-A71O	Dead	694	29	MALE	undifferentiated pleomorphic sarcoma	Upper/Lower Extremity	3	YES	YES	22	Relapse	264
TCGA-SI-A71P	Alive	771	50	MALE	Malignant peripheral nerve sheath tumor	Other	3	YES	YES	13.5	Non-Relapse	771
TCGA-SI-A71Q	Alive	996	34	FEMALE	Malignant peripheral nerve sheath tumor	Chest	2	YES	NO	20	Non-Relapse	996
TCGA-SI-AA8B	Dead	262	80	FEMALE	undifferentiated pleomorphic sarcoma	Upper/Lower Extremity	3	NO	NO	20	Relapse	262
TCGA-SI-AA8C	Alive	597	20	FEMALE	Malignant peripheral nerve sheath tumor	Upper/Lower Extremity	2	YES	YES	7.5	Relapse	273
TCGA-VT-A80G	Alive	326	66	MALE	undifferentiated pleomorphic sarcoma	Upper/Lower Extremity	3	YES	NO	20	Relapse	26
TCGA-VT-A80J	Alive	796	49	FEMALE	undifferentiated pleomorphic sarcoma	Upper/Lower Extremity	3	NO	YES	9	Relapse	355
TCGA-VT-AB3D	Alive	379	71	MALE	undifferentiated pleomorphic sarcoma	Upper/Lower Extremity	2	YES	NO	4.2	Non-Relapse	379
TCGA-WK-A8XO	Dead	363	66	FEMALE	dedifferentiated liposarcoma	Retroperitoneum	3	NO	NO	5	Relapse	363
TCGA-WK-A8XQ	Dead	146	57	MALE	undifferentiated pleomorphic sarcoma	Retroperitoneum	3	NO	NO	36.5	Relapse	27
TCGA-WK-A8XS	Alive	2579	58	FEMALE	leiomyosarcoma	Retroperitoneum	2	NO	NO	7.6	Non-Relapse	2579
TCGA-WK-A8XT	Dead	1262	40	FEMALE	synovial sarcoma	Retroperitoneum	3	NO	NO	3.2	Relapse	599
TCGA-WK-A8XX	Dead	1164	70	MALE	leiomyosarcoma	Retroperitoneum	2	NO	NO	7	Relapse	1120
TCGA-WK-A8XY	Dead	1991	53	FEMALE	leiomyosarcoma	Retroperitoneum	3	NO	NO	32	Relapse	103
TCGA-WK-A8Y0	Dead	688	49	FEMALE	undifferentiated pleomorphic sarcoma	Chest	3	YES	NO	10.2	Relapse	281
TCGA-WP-A9GB	Dead	261	59	FEMALE	leiomyosarcoma	Uterus	3	NO	NO	29.5	Relapse	214
TCGA-X2-A95T	Alive	1927	49	FEMALE	leiomyosarcoma	Uterus	3	NO	YES	7	Non-Relapse	1927
TCGA-X6-A7W8	Dead	804	89	MALE	myxofibrosarcoma	Upper/Lower Extremity	3	YES	NO	17.5	Relapse	146
TCGA-X6-A7WC	Alive	1379	74	MALE	undifferentiated pleomorphic sarcoma	Upper/Lower Extremity	3	YES	YES	11.1	Relapse	301
TCGA-X6-A7WD	Alive	938	63	FEMALE	leiomyosarcoma	Upper/Lower Extremity	3	NO	NO	8	Relapse	558
TCGA-X6-A8C2	Alive	1070	56	MALE	undifferentiated pleomorphic sarcoma	Upper/Lower Extremity	3	YES	YES	5	Relapse	7
TCGA-X6-A8C3	Alive	583	59	FEMALE	myxofibrosarcoma	Upper/Lower Extremity	3	YES	NO	4	Non-Relapse	583
TCGA-X6-A8C5	Alive	1547	63	FEMALE	leiomyosarcoma	Retroperitoneum	2	NO	NO	15.3	Non-Relapse	1547
TCGA-X6-A8C7	Alive	896	24	FEMALE	synovial sarcoma	Upper/Lower Extremity	3	YES	NO	1.6	Non-Relapse	896
TCGA-X9-A971	Alive	831	52	FEMALE	leiomyosarcoma	Upper/Lower Extremity	2	NO	YES	3.8	Relapse	332
TCGA-Z4-AAPF	Alive	485	35	FEMALE	synovial sarcoma	Upper/Lower Extremity	2	NO	NO	2	Non-Relapse	485
TCGA-Z4-AAPG	Alive	486	64	FEMALE	undifferentiated pleomorphic sarcoma	Retroperitoneum	2	NO	NO	10	Non-Relapse	486
