# Supplementary material for: A Novel Four-Gene Prognostic Signature for Prediction of Survival in Patients with Soft Tissue Sarcoma
Source: Cancers (Basel). 2021 Nov 21;13(22):5837. doi: 10.3390/cancers13225837 (PMC8616347; doi:10.3390/cancers13225837)
Supplement: Supplementary file 1 [file cancers-13-05837-s001.zip › cancers-1442615-supplementary/Supplementary Table S2.xlsx]

## Sheet: Sheet1
Gene set enrichment analysis for risk score based on the four-gene signature
NAME	SIZE	ES	NES	NOM p-val	FDR p-val
REACTOME COLLAGEN CHAIN TRIMERIZATION	37	0.727	2.5	<0.001	<0.001
REACTOME MITOTIC PROMETAPHASE	139	0.56	2.489	<0.001	<0.001
REACTOME KINESINS	35	0.721	2.472	<0.001	<0.001
PID PLK1 PATHWAY	36	0.729	2.471	<0.001	<0.001
NABA COLLAGENS	37	0.727	2.46	<0.001	<0.001
REACTOME RESOLUTION OF SISTER CHROMATID COHESION	84	0.603	2.46	<0.001	<0.001
REACTOME MITOTIC SPINDLE CHECKPOINT	77	0.568	2.275	<0.001	<0.001
REACTOME CHROMATIN MODIFYING ENZYMES	145	0.508	2.275	<0.001	<0.001
WP GASTRIC CANCER NETWORK 1	20	0.767	2.272	<0.001	<0.001
PID AURORA B PATHWAY	35	0.66	2.255	<0.001	<0.001
WP RETINOBLASTOMA GENE IN CANCER	69	0.577	2.25	<0.001	<0.001
REACTOME ACTIVATION OF GENE EXPRESSION BY SREBF SREBP	36	0.646	2.217	<0.001	<0.001
PID FANCONI PATHWAY	26	0.698	2.198	<0.001	<0.001
WP DNA IRDAMAGE AND CELLULAR RESPONSE VIA ATR	51	0.581	2.183	<0.001	<0.001
WP PATHWAYS AFFECTED IN ADENOID CYSTIC CARCINOMA	46	0.592	2.16	<0.001	<0.001
REACTOME COLLAGEN BIOSYNTHESIS AND MODIFYING ENZYMES	52	0.564	2.143	<0.001	<0.001
WP HISTONE MODIFICATIONS	25	0.666	2.101	<0.001	0.001
REACTOME REGULATION OF CHOLESTEROL BIOSYNTHESIS BY SREBP SREBF	49	0.566	2.077	<0.001	0.002
REACTOME CELL CYCLE	449	0.412	2.073	<0.001	0.002
REACTOME RHO GTPASES ACTIVATE FORMINS	97	0.491	2.063	<0.001	0.002
REACTOME SUMOYLATION OF CHROMATIN ORGANIZATION PROTEINS	49	0.56	2.053	<0.001	0.003
REACTOME CELL CYCLE MITOTIC	372	0.413	2.038	<0.001	0.003
REACTOME EPIGENETIC REGULATION OF GENE EXPRESSION	69	0.514	2.024	<0.001	0.004
WP REGULATION OF SISTER CHROMATID SEPARATION AT THE METAPHASEANAPHASE TRANSITION	15	0.735	2.016	<0.001	0.004
REACTOME MEIOTIC SYNAPSIS	24	0.647	2.006	<0.001	0.005
REACTOME DNA DOUBLE STRAND BREAK REPAIR	76	0.499	2.001	<0.001	0.005
REACTOME SUMOYLATION OF DNA REPLICATION PROTEINS	40	0.566	1.999	<0.001	0.005
REACTOME COPI DEPENDENT GOLGI TO ER RETROGRADE TRAFFIC	69	0.506	1.998	<0.001	0.005
REACTOME MEIOSIS	35	0.578	1.978	<0.001	0.006
REACTOME HOMOLOGY DIRECTED REPAIR	58	0.511	1.973	0.003	0.006
REACTOME G1 S SPECIFIC TRANSCRIPTION	17	0.701	1.97	<0.001	0.006
REACTOME RUNX1 INTERACTS WITH CO FACTORS WHOSE PRECISE EFFECT ON RUNX1 TARGETS IS NOT KNOWN	34	0.582	1.97	<0.001	0.006
REACTOME SUMOYLATION OF DNA DAMAGE RESPONSE AND REPAIR PROTEINS	58	0.518	1.955	<0.001	0.007
REACTOME MYOGENESIS	22	0.653	1.948	0.005	0.008
REACTOME G2 M DNA DAMAGE CHECKPOINT	37	0.566	1.945	<0.001	0.008
REACTOME FORMATION OF THE BETA CATENIN TCF TRANSACTIVATING COMPLEX	27	0.615	1.942	<0.001	0.008
REACTOME REPRODUCTION	37	0.561	1.941	<0.001	0.007
KEGG CELL CYCLE	97	0.463	1.936	<0.001	0.008
WP RETT SYNDROME CAUSING GENES	33	0.575	1.934	<0.001	0.008
REACTOME NCAM1 INTERACTIONS	26	0.621	1.93	<0.001	0.008
REACTOME HOMOLOGOUS DNA PAIRING AND STRAND EXCHANGE	19	0.665	1.926	0.005	0.009
REACTOME SUMOYLATION	137	0.441	1.912	<0.001	0.01
WP ENDODERM DIFFERENTIATION	90	0.46	1.908	<0.001	0.011
WP MESODERMAL COMMITMENT PATHWAY	96	0.467	1.905	<0.001	0.011
PID BARD1 PATHWAY	23	0.625	1.891	<0.001	0.012
REACTOME PROCESSING OF DNA DOUBLE STRAND BREAK ENDS	38	0.542	1.886	<0.001	0.013
WP CILIOPATHIES	69	0.486	1.881	<0.001	0.014
REACTOME MET ACTIVATES PTK2 SIGNALING	30	0.566	1.877	0.002	0.014
REACTOME HDMS DEMETHYLATE HISTONES	17	0.649	1.875	0.007	0.014
REACTOME CELL CYCLE CHECKPOINTS	182	0.41	1.87	<0.001	0.015
WP CELL CYCLE	94	0.445	1.865	<0.001	0.015
WP DISRUPTION OF POSTSYNAPTIC SIGNALLING BY CNV	23	0.634	1.865	0.002	0.015
WP GDNFRET SIGNALLING AXIS	16	0.69	1.862	<0.001	0.015
REACTOME NOTCH4 INTRACELLULAR DOMAIN REGULATES TRANSCRIPTION	19	0.631	1.854	<0.001	0.016
REACTOME RECRUITMENT OF MITOTIC CENTROSOME PROTEINS AND COMPLEXES	57	0.478	1.847	<0.001	0.018
REACTOME G0 AND EARLY G1	18	0.651	1.847	0.002	0.017
REACTOME M PHASE	269	0.388	1.844	<0.001	0.018
REACTOME SUMOYLATION OF RNA BINDING PROTEINS	41	0.529	1.843	<0.001	0.018
REACTOME REGULATION OF MECP2 EXPRESSION AND ACTIVITY	26	0.578	1.841	0.002	0.018
REACTOME HDR THROUGH SINGLE STRAND ANNEALING SSA	20	0.618	1.834	0.004	0.019
REACTOME AURKA ACTIVATION BY TPX2	53	0.496	1.826	<0.001	0.02
REACTOME TRANSPORT OF THE SLBP DEPENDANT MATURE MRNA	29	0.563	1.825	0.002	0.02
REACTOME SUMOYLATION OF TRANSCRIPTION COFACTORS	35	0.54	1.822	<0.001	0.02
REACTOME LONG TERM POTENTIATION	17	0.641	1.819	<0.001	0.021
REACTOME UNBLOCKING OF NMDA RECEPTORS GLUTAMATE BINDING AND ACTIVATION	15	0.669	1.817	0.006	0.021
WP NEURAL CREST DIFFERENTIATION	60	0.469	1.816	<0.001	0.021
REACTOME NUCLEAR IMPORT OF REV PROTEIN	29	0.562	1.815	0.002	0.021
REACTOME TRANSPORT OF MATURE MRNAS DERIVED FROM INTRONLESS TRANSCRIPTS	36	0.534	1.815	<0.001	0.02
REACTOME INTERACTIONS OF REV WITH HOST CELLULAR PROTEINS	32	0.55	1.815	0.005	0.02
REACTOME REGULATION OF BETA CELL DEVELOPMENT	17	0.659	1.813	0.002	0.02
REACTOME CILIUM ASSEMBLY	115	0.42	1.809	<0.001	0.021
PID FOXM1 PATHWAY	32	0.539	1.809	0.002	0.021
KEGG OOCYTE MEIOSIS	87	0.434	1.802	<0.001	0.022
REACTOME HCMV EARLY EVENTS	58	0.47	1.799	<0.001	0.022
REACTOME NUCLEAR PORE COMPLEX NPC DISASSEMBLY	31	0.547	1.798	0.002	0.022
REACTOME NOTCH1 INTRACELLULAR DOMAIN REGULATES TRANSCRIPTION	43	0.5	1.796	<0.001	0.023
REACTOME REGULATION OF TP53 ACTIVITY THROUGH PHOSPHORYLATION	64	0.463	1.79	<0.001	0.024
REACTOME CYCLIN A B1 B2 ASSOCIATED EVENTS DURING G2 M TRANSITION	20	0.61	1.788	0.005	0.024
REACTOME TRANSCRIPTIONAL REGULATION BY E2F6	25	0.572	1.787	0.002	0.024
REACTOME ORGANELLE BIOGENESIS AND MAINTENANCE	169	0.397	1.785	<0.001	0.024
REACTOME EXPORT OF VIRAL RIBONUCLEOPROTEINS FROM NUCLEUS	28	0.556	1.778	0.005	0.025
REACTOME HATS ACETYLATE HISTONES	52	0.488	1.778	<0.001	0.025
REACTOME DEACTIVATION OF THE BETA CATENIN TRANSACTIVATING COMPLEX	34	0.522	1.775	0.005	0.025
REACTOME PKMTS METHYLATE HISTONE LYSINES	27	0.562	1.774	0.005	0.026
REACTOME NON INTEGRIN MEMBRANE ECM INTERACTIONS	56	0.468	1.769	<0.001	0.027
REACTOME RECRUITMENT OF NUMA TO MITOTIC CENTROSOMES	62	0.463	1.765	<0.001	0.027
REACTOME NONHOMOLOGOUS END JOINING NHEJ	19	0.615	1.764	0.004	0.027
REACTOME NOTCH HLH TRANSCRIPTION PATHWAY	26	0.556	1.762	0.005	0.028
REACTOME DNA REPAIR	179	0.383	1.76	<0.001	0.028
REACTOME PROTEIN PROTEIN INTERACTIONS AT SYNAPSES	49	0.489	1.756	<0.001	0.029
REACTOME POSITIVE EPIGENETIC REGULATION OF RRNA EXPRESSION	40	0.504	1.746	0.003	0.032
REACTOME REGULATION OF FZD BY UBIQUITINATION	15	0.639	1.745	0.007	0.031
REACTOME SIGNALING BY HIPPO	17	0.606	1.74	0.002	0.033
REACTOME NCAM SIGNALING FOR NEURITE OUT GROWTH	43	0.488	1.739	0.002	0.033
REACTOME REGULATION OF GLUCOKINASE BY GLUCOKINASE REGULATORY PROTEIN	25	0.57	1.736	0.005	0.033
PID E2F PATHWAY	62	0.447	1.715	<0.001	0.041
REACTOME TRANSPORT OF MATURE TRANSCRIPT TO CYTOPLASM	58	0.451	1.714	<0.001	0.041
REACTOME FACTORS INVOLVED IN MEGAKARYOCYTE DEVELOPMENT AND PLATELET PRODUCTION	96	0.414	1.713	<0.001	0.04
REACTOME GOLGI TO ER RETROGRADE TRANSPORT	96	0.41	1.711	<0.001	0.041
BIOCARTA PITX2 PATHWAY	15	0.631	1.706	<0.001	0.042
REACTOME REGULATION OF TP53 ACTIVITY	119	0.399	1.704	0.003	0.042
WP ATM SIGNALING NETWORK IN DEVELOPMENT AND DISEASE	34	0.496	1.699	0.002	0.044
REACTOME RORA ACTIVATES GENE EXPRESSION	17	0.598	1.695	0.012	0.045
REACTOME HDACS DEACETYLATE HISTONES	28	0.532	1.687	0.01	0.048
REACTOME MITOTIC METAPHASE AND ANAPHASE	178	0.37	1.683	<0.001	0.049
PID HES HEY PATHWAY	41	0.464	1.682	0.002	0.049
REACTOME ANCHORING OF THE BASAL BODY TO THE PLASMA MEMBRANE	61	0.444	1.681	0.003	0.049
REACTOME SUMOYLATION OF SUMOYLATION PROTEINS	28	0.519	1.678	0.01	0.05
PID SYNDECAN 1 PATHWAY	42	0.481	1.675	<0.001	0.05
KEGG HEDGEHOG SIGNALING PATHWAY	36	0.482	1.674	0.002	0.05
REACTOME CHOLESTEROL BIOSYNTHESIS	17	0.601	1.673	0.019	0.051
REACTOME HDR THROUGH HOMOLOGOUS RECOMBINATION HRR	35	0.504	1.673	0.005	0.05
PID BETA CATENIN DEG PATHWAY	15	0.622	1.664	0.013	0.054
REACTOME INITIATION OF NUCLEAR ENVELOPE NE REFORMATION	17	0.592	1.663	0.01	0.054
REACTOME ACTIVATION OF NMDA RECEPTORS AND POSTSYNAPTIC EVENTS	62	0.428	1.658	<0.001	0.056
REACTOME REGULATION OF PLK1 ACTIVITY AT G2 M TRANSITION	66	0.421	1.654	<0.001	0.056
KEGG AXON GUIDANCE	107	0.39	1.652	<0.001	0.057
REACTOME SEPARATION OF SISTER CHROMATIDS	141	0.376	1.645	<0.001	0.06
REACTOME INTERACTIONS OF VPR WITH HOST CELLULAR PROTEINS	32	0.496	1.643	0.005	0.061
REACTOME DNA STRAND ELONGATION	23	0.541	1.642	0.012	0.06
REACTOME ACTIVATION OF ATR IN RESPONSE TO REPLICATION STRESS	16	0.606	1.633	0.012	0.064
WP DNA REPLICATION	26	0.513	1.626	0.01	0.068
REACTOME RUNX2 REGULATES BONE DEVELOPMENT	26	0.517	1.626	0.018	0.067
WP MRNA PROCESSING	102	0.388	1.62	<0.001	0.071
REACTOME COLLAGEN DEGRADATION	50	0.444	1.619	0.005	0.07
REACTOME ECM PROTEOGLYCANS	64	0.417	1.619	0.003	0.07
REACTOME GENE SILENCING BY RNA	51	0.433	1.618	<0.001	0.07
PID BETA CATENIN NUC PATHWAY	62	0.425	1.617	<0.001	0.07
WP OSTEOBLAST DIFFERENTIATION	80	0.405	1.616	<0.001	0.07
REACTOME B WICH COMPLEX POSITIVELY REGULATES RRNA EXPRESSION	26	0.515	1.615	0.013	0.07
KEGG LYSINE DEGRADATION	30	0.484	1.613	0.01	0.07
REACTOME OXIDATIVE STRESS INDUCED SENESCENCE	55	0.418	1.613	<0.001	0.07
BIOCARTA VDR PATHWAY	24	0.531	1.61	0.022	0.071
WP SYNAPTIC SIGNALING PATHWAYS ASSOCIATED WITH AUTISM SPECTRUM DISORDER	39	0.458	1.609	0.008	0.072
REACTOME ACTIVATION OF THE PRE REPLICATIVE COMPLEX	18	0.555	1.609	0.023	0.071
REACTOME REGULATION OF PTEN GENE TRANSCRIPTION	47	0.445	1.606	0.008	0.072
REACTOME MET PROMOTES CELL MOTILITY	40	0.46	1.606	0.011	0.071
REACTOME ACTIVATION OF AMPK DOWNSTREAM OF NMDARS	17	0.569	1.599	0.02	0.076
WP LIPID METABOLISM PATHWAY	23	0.527	1.597	0.022	0.076
REACTOME NEUROTRANSMITTER RECEPTORS AND POSTSYNAPTIC SIGNAL TRANSMISSION	113	0.375	1.595	<0.001	0.077
REACTOME DISASSEMBLY OF THE DESTRUCTION COMPLEX AND RECRUITMENT OF AXIN TO THE MEMBRANE	23	0.515	1.592	0.028	0.078
REACTOME DAG AND IP3 SIGNALING	34	0.475	1.586	0.017	0.081
REACTOME CHROMOSOME MAINTENANCE	59	0.413	1.585	0.003	0.081
WP HEMATOPOIETIC STEM CELL GENE REGULATION BY GABP ALPHABETA COMPLEX	16	0.573	1.584	0.031	0.081
REACTOME NEGATIVE REGULATION OF NMDA RECEPTOR MEDIATED NEURONAL TRANSMISSION	16	0.574	1.583	0.03	0.081
REACTOME ASSEMBLY AND CELL SURFACE PRESENTATION OF NMDA RECEPTORS	25	0.515	1.581	0.022	0.082
PID AR PATHWAY	50	0.429	1.575	0.006	0.086
WP TRANSCRIPTION COFACTORS SKI AND SKIL PROTEIN PARTNERS	16	0.563	1.573	0.035	0.087
REACTOME MITOTIC PROPHASE	70	0.404	1.573	0.006	0.086
REACTOME RUNX2 REGULATES OSTEOBLAST DIFFERENTIATION	21	0.522	1.57	0.03	0.088
WP BMP SIGNALING PATHWAY IN EYELID DEVELOPMENT	16	0.574	1.568	0.027	0.088
REACTOME POSTMITOTIC NUCLEAR PORE COMPLEX NPC REFORMATION	23	0.498	1.56	0.026	0.093
REACTOME APOPTOTIC CLEAVAGE OF CELLULAR PROTEINS	29	0.479	1.558	0.034	0.094
REACTOME NUCLEAR ENVELOPE BREAKDOWN	44	0.433	1.546	0.014	0.104
BIOCARTA WNT PATHWAY	20	0.527	1.545	0.044	0.104
WP CELL MIGRATION AND INVASION THROUGH P75NTR	25	0.502	1.543	0.026	0.104
REACTOME RNA POLYMERASE I TRANSCRIPTION INITIATION	36	0.448	1.542	0.019	0.104
WP ARRHYTHMOGENIC RIGHT VENTRICULAR CARDIOMYOPATHY	53	0.406	1.538	0.009	0.107
WP ESC PLURIPOTENCY PATHWAYS	79	0.391	1.538	0.01	0.106
REACTOME DNA DAMAGE TELOMERE STRESS INDUCED SENESCENCE	26	0.479	1.528	0.025	0.114
WP ANDROGEN RECEPTOR SIGNALING PATHWAY	75	0.386	1.527	0.009	0.113
KEGG ARRHYTHMOGENIC RIGHT VENTRICULAR CARDIOMYOPATHY ARVC	53	0.406	1.524	0.015	0.116
REACTOME APOPTOTIC EXECUTION PHASE	35	0.453	1.522	0.028	0.116
REACTOME ASSEMBLY OF COLLAGEN FIBRILS AND OTHER MULTIMERIC STRUCTURES	52	0.405	1.519	0.017	0.118
REACTOME G PROTEIN MEDIATED EVENTS	44	0.424	1.517	0.025	0.119
REACTOME DOWNREGULATION OF SMAD2 3 SMAD4 TRANSCRIPTIONAL ACTIVITY	22	0.502	1.512	0.031	0.122
REACTOME COLLAGEN FORMATION	71	0.386	1.509	0.011	0.125
WP PATHWAYS REGULATING HIPPO SIGNALING	77	0.372	1.508	0.006	0.125
REACTOME ACTIVATION OF ANTERIOR HOX GENES IN HINDBRAIN DEVELOPMENT DURING EARLY EMBRYOGENESIS	43	0.419	1.504	0.019	0.127
REACTOME TRANSCRIPTIONAL REGULATION BY MECP2	42	0.424	1.501	0.031	0.129
WP REGULATION OF MICROTUBULE CYTOSKELETON	38	0.43	1.501	0.022	0.129
REACTOME NEURONAL SYSTEM	199	0.325	1.501	<0.001	0.128
WP ECTODERM DIFFERENTIATION	101	0.354	1.499	0.008	0.129
REACTOME RHO GTPASES ACTIVATE PKNS	30	0.465	1.498	0.027	0.129
WP SPLICING FACTOR NOVA REGULATED SYNAPTIC PROTEINS	34	0.441	1.496	0.04	0.13
REACTOME REGULATION OF TP53 ACTIVITY THROUGH ACETYLATION	25	0.485	1.492	0.038	0.133
REACTOME DEGRADATION OF THE EXTRACELLULAR MATRIX	102	0.355	1.492	0.007	0.133
REACTOME EXTENSION OF TELOMERES	35	0.442	1.491	0.027	0.132
REACTOME CA DEPENDENT EVENTS	30	0.455	1.485	0.03	0.135
KEGG PROGESTERONE MEDIATED OOCYTE MATURATION	63	0.383	1.481	0.016	0.137
WP GENES RELATED TO PRIMARY CILIUM DEVELOPMENT BASED ON CRISPR	45	0.417	1.481	0.031	0.137
REACTOME DNA DOUBLE STRAND BREAK RESPONSE	31	0.444	1.479	0.022	0.138
WP ASSOCIATION BETWEEN PHYSICOCHEMICAL FEATURES AND TOXICITY ASSOCIATED PATHWAYS	53	0.397	1.479	0.023	0.138
REACTOME ADHERENS JUNCTIONS INTERACTIONS	18	0.508	1.475	0.044	0.14
REACTOME IRS MEDIATED SIGNALLING	25	0.457	1.474	0.036	0.141
KEGG WNT SIGNALING PATHWAY	116	0.345	1.467	<0.001	0.147
REACTOME MITOTIC G2 G2 M PHASES	152	0.329	1.465	0.004	0.147
PID SMAD2/3 NUCLEAR PATHWAY	66	0.374	1.462	0.013	0.15
REACTOME SNRNP ASSEMBLY	43	0.409	1.459	0.025	0.151
REACTOME SIGNALING BY NOTCH1 PEST DOMAIN MUTANTS IN CANCER	52	0.4	1.457	0.018	0.152
REACTOME SUMOYLATION OF UBIQUITINYLATION PROTEINS	31	0.441	1.44	0.041	0.168
REACTOME ION TRANSPORT BY P TYPE ATPASES	38	0.416	1.44	0.046	0.168
REACTOME TRANSCRIPTIONAL ACTIVITY OF SMAD2 SMAD3 SMAD4 HETEROTRIMER	37	0.424	1.432	0.042	0.174
WP HAIR FOLLICLE DEVELOPMENT CYTODIFFERENTIATION PART 3 OF 3	52	0.382	1.422	0.034	0.184
WP EPITHELIAL TO MESENCHYMAL TRANSITION IN COLORECTAL CANCER	109	0.336	1.42	0.008	0.185
REACTOME TCF DEPENDENT SIGNALING IN RESPONSE TO WNT	141	0.322	1.416	0.013	0.189
REACTOME PROCESSING OF CAPPED INTRON CONTAINING PRE MRNA	193	0.31	1.414	0.011	0.191
REACTOME MITOCHONDRIAL BIOGENESIS	54	0.378	1.413	0.028	0.19
REACTOME TRANSCRIPTIONAL REGULATION BY SMALL RNAS	40	0.397	1.409	0.041	0.193
REACTOME SIGNALING BY NOTCH1	67	0.358	1.407	0.025	0.194
REACTOME TRANSMISSION ACROSS CHEMICAL SYNAPSES	145	0.318	1.403	0.013	0.196
REACTOME TRANSCRIPTIONAL REGULATION BY TP53	262	0.291	1.398	<0.001	0.199
REACTOME CELLULAR SENESCENCE	110	0.318	1.396	0.015	0.201
WP FRAGILE X SYNDROME	87	0.344	1.385	0.023	0.214
PID MYC ACTIV PATHWAY	68	0.351	1.382	0.039	0.216
WP WNT SIGNALING	87	0.337	1.372	0.039	0.224
KEGG ECM RECEPTOR INTERACTION	72	0.347	1.367	0.046	0.23
WP WNT SIGNALING PATHWAY AND PLURIPOTENCY	78	0.342	1.353	0.034	0.243
